# Supplementary material for: A teaching tool about the fickle p value and other statistical principles based on real-life data
Source: Naunyn Schmiedebergs Arch Pharmacol. 2021 Jan 14;394(6):1315–9. doi: 10.1007/s00210-020-02045-3 (PMC8208928; doi:10.1007/s00210-020-02045-3)
Supplement: Supplementary file 1 — (XLSX 27.2 kb) [file 210_2020_2045_MOESM1_ESM.xlsx]

## Sheet: Tabelle1
Patient ID	measured micturition frequency
1	9
2	9
3	15
4	15
5	11
6	20
7	10
8	11
9	11
10	11
11	8
12	10
13	11
14	12
15	16
16	10
17	12
18	14
19	23
20	21
21	13
22	9
23	12
24	12
25	15
26	6
27	17
28	13
29	12
30	13
31	18
32	10
33	10
34	11
35	16
36	9
37	10
38	23.5
39	21
40	14
41	10
42	11
43	9
44	11
45	14
46	14
47	15
48	15
49	13
50	16
51	12
52	25
53	12
54	10
55	11
56	10
57	16
58	13
59	6
60	14
61	14
62	17
63	13
64	18
65	13
66	10
67	10
68	12
69	13
70	15
71	20
72	14
73	15
74	9
75	15
76	12
77	15
78	11
79	12
80	11
81	13
82	16
83	19
84	15
85	12
86	19
87	13
88	11
89	15
90	12
91	11
92	12
93	15
94	12
95	24
96	11
97	10
98	7
99	9
100	13
101	14
102	12
103	13
104	10
105	12
106	7
107	14
108	19
109	10
110	17
111	17
112	9
113	9
114	9.5
115	10
116	12
117	19
118	11
119	17
120	12
121	14
122	12
123	20
124	15
125	18
126	16
127	15
128	8
129
130	10
131	15
132	10
133
134	12
135	7
136	12
137	16
138	18
139	16
140	9
141	16
142	10
143	14
144	13
145	13
146	17
147	19
148	22
149	14
150	8
151	10
152	16
153	15
154	15
155	24
156	12
157	17
158	19
159	17
160	21
161	5
162	15
163	9
164	21
165	23
166	22
167	14
168	15
169	11
170	9
171	23
172	8
173	20
174	15
175	12
176	18
177	10
178	9
179	20
180	13
181	23
182
183	17
184	11
185	14
186	19
187	23
188	14
189	10
190	12
191	10
192	12
193	7
194	5
195	8
196	10
197	11
198	9
199	15
200	20
201	26
202	17
203	12
204	7
205	9
206	12
207	17
208	12
209	18
210	9
211	11
212	11
213	10
214	10
215	15
216	13
217	22
218	13
219	7
220	11
221	8
222	9
223	10
224	14
225	12
226	13
227	10
228	14
229	10.5
230	12
231	20
232	18
233	13
234	18
235	18
236	15
237	12
238	16
239	11
240	16
241	17
242	12
243	10
244	14
245	9
246	13
247	11
248	11
249	12
250	13
251	15
252	13
253	9
254	10
255	14
256	13
257	13
258	12
259	14
260	18
261	11
262	12
263	13
264	15
265	11
266	16
267	13
268	13
269	12
270	8
271	12
272	16
273	14
274	13
275	16
276	11
277	12
278	18
279	14
280	13
281	15
282	16
283	19
284	11
285	20
286	9
287	11
288	14
289	11
290	10
291	12
292	12
293
294	10
295	13
296
297	8
298	11
299	15
300	18
301	18
302	13
303	10
304	13
305	19
306	16
307	10
308	13
309	9
310	8
311	12
312	8
313	13
314	14
315	11
316	9
317	18
318	11
319	9
320	12
321	16
322	15
323	10
324	10
325	10
326	7
327	15
328	25
329	15
330
331	13
332	10
333	24
334	10
335	25
336	12
337	17
338	13
339	12
340	16
341	14
342	6.5
343	17.5
344	16.5
345	21.5
346	10.5
347	14.5
348	5
349	20
350	6
351	22
352	26
353	19
354	12
355	20
356	21
357	11
358	15
359	22
360	15
361	12
362	13
363	17
364	17
365	12
366	15
367	16
368	18
369	14
370	15
371	13
372	12
373	6
374	11
375	10
376	10
377	12
378	9
379	23
380	16
381	16
382	23
383	11
384	13
385	15
386	11
387	26
388	13
389	6
390	16
391	9
392
393	11
394	15
395	7
396	13
397	9
398	13
399	17
400	16
401	17
402	18
403	23
404	8
405	12
406	20
407	8
408	13
409	12
410	7
411	5
412	6
413	11
414	12
415	7
416	15
417	13
418	15
419	14
420	11
421	14
422	13
423	14
424	11
425	12
426	14
427	12
428	16
429	12
430	16
431	9
432	14
433	8
434	16
435	13
436	18
437	10
438	14
439	13
440	17
441	21
442	19
443	11
444	12
445	13
446	13
447	15
448	12
449	14
450	12
451	16
452	13
453	14
454	15
455	16
456	14
457	19
458	14
459	11
460	7
461	21
462	20
463	14
464	14
465	13
466	12
467	15
468	19
469	12
470	7
471	5
472	12
473	8
474	14
475	15
476	12
477	25
478	19
479	16
480	16
481	16
482	9
483	8
484	10
485	28
486	10
487	8
488	15
489	26
490	16
491	10
492	8
493	20
494	11
495	11
496	16
497	12
498	17
499	19
500	14
501	16
502	11
503	12
504	9
505	9
506	13
507	13
508	16
509	16
510	15
511	15
512	11
513	13
514	15
515	12
516	14
517	11
518
519	10
520	12
521	12
522	15
523	9
524	13
525	19
526	12
527	8
528	18
529	10
530	14
531	11
532	10
533	13
534	10
535	12
536	10
537	6
538	10
539	11
540	8
541	15
542	16
543	11
544	18
545	11
546	9
547	13
548	12
549	11
550	12
551	12
552	14
553	13
554	11
555	12
556	10
557	8
558	10
559	12
560	15
561	22
562	14
563	17
564	17
565	9
566	15
567	12
568	15
569	13
570	16
571
572
573
574	7
575	16
576	13
577	15
578	13
579	26
580	18
581	14
582	18
583	14
584	12
585
586
587
588
589
590	13
591	14
592	20
593	11
594	19
595	20
596	11
597	9
598	16
599	15
600	13
601	18
602	16
603	13
604	11
605	15
606	11
607	12
608	12
609	14
610	7
611	13
612	12
613	9
614	15
615	11
616	16
617	10
618	13
619	11
620	17
621	10
622	10
623	13
624	12
625	15
626	24
627	11
628	12
629	14
630	11
631	15
632	12
633	13
634	13
635	19
636	14
637	16
638	12
639	14
640	12
641	13
642	13
643	22
644	8
645	20
646	15
647	9
648	10
649	16
650	16
651	17
652	17
653	16
654	14
655	14
656	12
657	12
658	12
659	12
660	12
661	14
662	12
663	12
664	9
665	10
666	10
667	9
668	14
669	16
670	11
671	17
672	12
673	20
674	16
675	25
676	20
677	21
678	11
679	12
680	11
681	13
682	15
683	15
684	13
685	7
686	11
687	15
688	11
689	10
690	13
691	16
692	17
693	23
694	14
695	15
696	12
697	12
698	15
699	11
700	13
701	15
702	25
703	15
704	8
705	5
706	9
707	9
708	9
709	18
710	21
711	17
712	16
713	12
714	11
715	13
716	12
717	11
718	17
719	14
720	11
721	12
722	17
723	24
724	21
725	14
726	18
727	15
728	50
729	14
730	9
731	10
732	19
733	13
734	14
735	17
736	16
737	21
738	13
739	22
740	18
741	24
742	14
743	16
744	12
745	10
746	8
747	12
748	16
749	16
750
751
752
753
754
755
756
757	13
758	12
759	13
760	12
761	10
762	12
763	13
764	11
765	11
766	14
767	14
768	13
769	10
770	10
771	12
772	9
773	12
774	11
775	13
776
777	6
778	10
779	13
780	16
781	16
782	12
783	14
784	16
785	12
786	13
787	13
788	8
789	7
790	16
791	12
792	20
793	9
794	10
795	10
796	12
797	13
798	13
799	20
800	20
801	17
802	14
803	14
804	19
805	17
806	16
807	8
808	8
809	9
810	13
811	19
812	15
813	18
814	13
815	16
816	14
817	15
818	17
819	18
820	12
821	17
822	16
823	17
824	13
825	16
826	17
827	24
828	28
829	18
830	16
831	18
832	14
833	26
834	11
835	4
836	20
837	27
838	14
839	11
840	7
841	8
842	12
843	10
844	13
845	17
846	8
847	15
848	27
849	23
850	10
851	13
852	16
853	14
854	19
855	10
856	15
857	12
858	13
859	11
860	13
861	17
862	20
863	13
864	17
865	17
866	21
867	11
868	18
869	14
870	10
871	11
872	14
873	18
874	15
875	7
876	8
877	8
878	15
879	18
880	24
881	9
882	20
883	16
884	10
885	13
886	14
887	11
888	4
889	14
890	11
891	17
892	16.5
893	12
894	9
895	16
896	14
897	16
898	19
899	7
900	8
901	12
902	9
903	12
904	12
905	15
906	12
907	11
908	11
909	17
910	10
911	5
912	9
913	11
914	10
915	12
916	7
917	12
918	11
919	14
920	14
921	14
922	9
923	14
924	14
925	17
926	15
927	13
928	25
929	20
930	11
931	13
932	15
933	11
934	18
935	8
936	12
937	12
938	11
939	16
940	9
941	13
942	15
943	24
944	14
945	11
946	9
947	6
948	21
949	17
950	11
951	9
952	15
953	15
954	18
955	9
956	11
957	12
958	13
959	13
960	14
961	15
962	18
963	12
964	11
965	8.5
966	23.5
967	11
968	45
969	11
970	43
971	10
972	14
973	12
974	15.5
975
976	11.5
977	6
978	11
979	10
980	15
981	20
982	24
983	16
984	13
985	18
986	30
987	15
988	10
989	13
990	10
991	11
992	9
993	10
994	6
995	11
996	18
997	10
998	16
999	30
1000	10
1001	17
1002	23
1003	15
1004	13
1005	13
1006	12
1007	12
1008	12
1009	17
1010	14
1011	11
1012	14
1013	11
1014	14
1015	14
1016
1017	17
1018	11
1019	10
1020	9
1021	12
1022	9
1023	11
1024	13
1025	15
1026	11
1027	12
1028	12
1029	11
1030	13
1031	10
1032	15
1033	11
1034	16
1035	9
1036	9
1037	17
1038	15
1039	13
1040	10
1041	11
1042	13.5
1043	13
1044	10
1045	10
1046	7
1047	15
1048	19
1049	9
1050	15
1051	10
1052	20
1053	13
1054	14
1055	15
1056	16
1057	14
1058	11
1059	14
1060	9
1061	11
1062	13
1063	11
1064	11
1065	10
1066	12
1067	15
1068	11
1069	11
1070	13
1071	10
1072	10
1073	9
1074	13
1075	12
1076	9
1077	12
1078	11
1079	19
1080	13
1081	17
1082	15
1083	20
1084	13
1085	10
1086	12
1087	11
1088	10
1089	11
1090	17
1091	9
1092	8
1093	13
1094	20
1095	13
1096	14
1097	14
1098	10
1099	11
1100	15
1101	33
1102	14
1103	23
1104	15
1105	7
1106	10
1107	13
1108	8
1109	10
1110	9
1111	10
1112	11
1113	14
1114	15
1115	15
1116	19
1117	15
1118	10
1119	17
1120	7
1121	18
1122	17
1123	16
1124	12
1125	13
1126	10
1127	19
1128	11
1129	14
1130	13
1131	13
1132	8
1133	13
1134	14
1135	14
1136	15
1137	17
1138	20
1139	13
1140	16
1141	13
1142	15
1143	8
1144	15
1145	16
1146	19
1147	17
1148	7
1149	14
1150	8
1151	12
1152	10
1153	13
1154	5.5
1155	8
1156	11
1157	14
1158	17
1159	16
1160	22
1161	26
1162	9
1163	6
1164	8
1165	12
1166	8
1167	11
1168	9
1169	12
1170	11
1171	14
1172	10
1173	14
1174	11
1175	16
1176	14
1177	16
1178	17
1179	22
1180	13
1181	8
1182	14
1183	19
1184	15
1185	15
1186	16
1187	14
1188	10
1189	9
1190	11
1191	13
1192	12
1193	11
1194	12
1195	8
1196	17
1197	30
1198	14
1199	12
1200	16.5
1201	20
1202	14
1203	14
1204	18
1205	12
1206	20
1207	16
1208	18
1209	23
1210	15
1211	12
1212	14
1213	16
1214	14
1215	13
1216	13
1217	12
1218	13
1219	12
1220	12
1221	10
1222	12
1223	14
1224	8
1225	13
1226	7
1227	10
1228	16
1229	8
1230	13
1231	18
1232	30
1233	6
1234	8
1235	19
1236	10.5
1237	15
1238	18
1239	12
1240	13
1241	21
1242	10
1243	11
1244	10
1245	14
1246	9
1247	6
1248	8
1249	11
1250	8
1251	13
1252	10
1253	11
1254	14
1255	17
1256	9
1257	10
1258	18
1259	20
1260	12
1261	21
1262	11
1263	14
1264	10
1265	20
1266	13
1267	10
1268	13
1269	20
1270	16
1271	12
1272	22
1273	26
1274	24
1275	9
1276	14
1277	9
1278	14
1279	10
1280	16
1281	14
1282	13
1283	11
1284	14
1285	16
1286	10
1287	11
1288	9
1289	15
1290	16
1291	12
1292	20
1293	14
1294	18
1295	10
1296	13
1297	20
1298	21
1299	6
1300	7
1301	8
1302	13
1303	12
1304	15
1305	8
1306	45
1307	18
1308	18
1309	16
1310	8
1311	8
1312	12
1313	16
1314	18
1315	16
1316	15
1317	12
1318	14
1319	17
1320	9
1321	17
1322	18
1323	14
1324	10
1325	8.8
1326	17
1327	12
1328	15
1329	9
1330	17
1331	23
1332	10
1333	15
1334	17
1335	12
